# Supplementary material for: Mechanical demands of bite in plane head shapes of ant (Hymenoptera: Formicidae) workers
Source: Ecol Evol. 2023 Jun 6;13(6):e10162. doi: 10.1002/ece3.10162 (PMC10244895; doi:10.1002/ece3.10162)
Supplement: Supplementary file 5 — Data S4 [file ECE3-13-e10162-s001.csv]

species	rug.pattern	worker
Pheidole absurda	1	minor
Pheidole adrianoi	0	minor
Pheidole amazonica	1	minor
Pheidole amber	1	minor
Pheidole anastasii	3	minor
Pheidole angulicollis	3	minor
Pheidole aristotelis	3	minor
Pheidole astur	1	minor
Pheidole aurivillii	2	minor
Pheidole barbata	0	minor
Pheidole bicarinata	1	minor
Pheidole biconstricta	3	minor
Pheidole bilimeki	3	minor
Pheidole boltoni	3	minor
Pheidole boruca	3	minor
Pheidole browni	3	minor
Pheidole californica	1	minor
Pheidole capellinii	3	minor
Pheidole carrolli	3	minor
Pheidole casta	3	minor
Pheidole cavigenis	3	minor
Pheidole cerebrosior	1	minor
Pheidole ceres	1	minor
Pheidole cervicornis	3	minor
Pheidole clementensis	1	minor
Pheidole clydei	2	minor
Pheidole cockerelli	3	minor
Pheidole colaensis	1	minor
Pheidole comata	1	minor
Pheidole constipata	3	minor
Pheidole cramptoni	0	minor
Pheidole crassinoda	3	minor
Pheidole cryptocera	3	minor
Pheidole davisi	1	minor
Pheidole dea	3	minor
Pheidole dentata	1	minor
Pheidole desertorum	1	minor
Pheidole diana	1	minor
Pheidole distincta	3	minor
Pheidole diversipilosa	2	minor
Pheidole dossena	1	minor
Pheidole dugasi	1	minor
Pheidole elisae	1	minor
Pheidole erratilis	1	minor
Pheidole fervens	1	minor
Pheidole fimbriata	2	minor
Pheidole fiorii	1	minor
Pheidole fissiceps	3	minor
Pheidole flavens	3	minor
Pheidole floridana	3	minor
Pheidole furcata	NA	minor
Pheidole fuscula	1	minor
Pheidole gambogia	0	minor
Pheidole gatesi	1	minor
Pheidole grallatrix	1	minor
Pheidole hercules	3	minor
Pheidole hoplitica	0	minor
Pheidole hospes	1	minor
Pheidole hyatti	1	minor
Pheidole impressiceps	1	minor
Pheidole innupta	3	minor
Pheidole isis taki	3	minor
Pheidole jacobsoni	1	minor
Pheidole jelskii	1	minor
Pheidole juniperae	1	minor
Pheidole knowlesi	3	minor
Pheidole kohli	3	minor
Pheidole laminata	3	minor
Pheidole liengmei	3	minor
Pheidole lucioccipitalis	1	minor
Pheidole megacephala	1	minor
Pheidole mendanai	3	minor
Pheidole metallescens	1	minor
Pheidole micula	0	minor
Pheidole militicida	1	minor
Pheidole minutula	0	minor
Pheidole montana	0	minor
Pheidole morrisii	1	minor
Pheidole multispina	1	minor
Pheidole nigeriensis	0	minor
Pheidole nindi	3	minor
Pheidole nitella	1	minor
Pheidole nitidicollis	1	minor
Pheidole obscurithorax	1	minor
Pheidole obtusospinosa	1	minor
Pheidole onifera	3	minor
Pheidole pallidula	1	minor
Pheidole parva	3	minor
Pheidole pegasus	0	minor
Pheidole pelor	0	minor
Pheidole perpilosa	3	minor
Pheidole plagiaria	2	minor
Pheidole portalensis	3	minor
Pheidole prostrata	1	minor
Pheidole protea	NA	minor
Pheidole psammophila	0	minor
Pheidole psilogaster	0	minor
Pheidole pubiventris	1	minor
Pheidole pugnax	3	minor
Pheidole purpurea	1	minor
Pheidole quadrensis	3	minor
Pheidole quadricuspis	1	minor
Pheidole radoszkowskii	3	minor
Pheidole rhea	2	minor
Pheidole rugithorax	2	minor
Pheidole rugulosa	3	minor
Pheidole sabahna	0	minor
Pheidole sauberi	1	minor
Pheidole sciara	3	minor
Pheidole sciophila	3	minor
Pheidole scrobifera	3	minor
Pheidole sebofila	1	minor
Pheidole senex	3	minor
Pheidole sensitiva	0	minor
Pheidole sericella	1	minor
Pheidole sexdentata	2	minor
Pheidole sexspinosa	3	minor
Pheidole sexspinosa biroi	2	minor
Pheidole sicaria	1	minor
Pheidole simonsi	1	minor
Pheidole simplispinosa	3	minor
Pheidole singaporensis	1	minor
Pheidole sitiens	1	minor
Pheidole soritis	3	minor
Pheidole sospes	3	minor
Pheidole spadonia	1	minor
Pheidole tandjongensis	0	minor
Pheidole tepicana	0	minor
Pheidole plebecula	1	minor
Pheidole titanis	1	minor
Pheidole tjibodana	3	minor
Pheidole tricolor	1	minor
Pheidole umphreyi	2	minor
Pheidole uncagena	0	minor
Pheidole vallicola	3	minor
Pheidole vatu	NA	minor
Pheidole violacea	3	minor
Pheidole viserion	0	minor
Pheidole vistana	3	minor
Pheidole vorax	3	minor
Pheidole vulgaris	0	minor
Pheidole wilsoni	3	minor
Pheidole xerophila	1	minor
Pheidole absurda	0	major
Pheidole adrianoi	1	major
Pheidole amazonica	2	major
Pheidole amber	3	major
Pheidole anastasii	3	major
Pheidole angulicollis	3	major
Pheidole aristotelis	3	major
Pheidole astur	3	major
Pheidole aurivillii	3	major
Pheidole barbata	1	major
Pheidole bicarinata	1	major
Pheidole biconstricta	3	major
Pheidole bilimeki	3	major
Pheidole boltoni	3	major
Pheidole boruca	3	major
Pheidole browni	3	major
Pheidole californica	2	major
Pheidole capellinii	3	major
Pheidole carrolli	3	major
Pheidole casta	2	major
Pheidole cavigenis	3	major
Pheidole cerebrosior	1	major
Pheidole ceres	3	major
Pheidole cervicornis	3	major
Pheidole clementensis	3	major
Pheidole clydei	3	major
Pheidole cockerelli	3	major
Pheidole colaensis	2	major
Pheidole comata	3	major
Pheidole constipata	3	major
Pheidole cramptoni	2	major
Pheidole crassinoda	2	major
Pheidole cryptocera	3	major
Pheidole davisi	2	major
Pheidole dea	3	major
Pheidole dentata	1	major
Pheidole desertorum	2	major
Pheidole diana	1	major
Pheidole distincta	NA	major
Pheidole diversipilosa	2	major
Pheidole dossena	1	major
Pheidole dugasi	NA	major
Pheidole elisae	3	major
Pheidole erratilis	1	major
Pheidole fervens	3	major
Pheidole fimbriata	3	major
Pheidole fiorii	3	major
Pheidole fissiceps	3	major
Pheidole flavens	3	major
Pheidole floridana	3	major
Pheidole furcata	3	major
Pheidole fuscula	3	major
Pheidole gambogia	2	major
Pheidole gatesi	3	major
Pheidole grallatrix	3	major
Pheidole hercules	3	major
Pheidole hoplitica	3	major
Pheidole hospes	3	major
Pheidole hyatti	2	major
Pheidole impressiceps	3	major
Pheidole innupta	1	major
Pheidole isis taki	3	major
Pheidole jacobsoni	3	major
Pheidole jelskii	3	major
Pheidole juniperae	2	major
Pheidole knowlesi	3	major
Pheidole kohli	3	major
Pheidole laminata	3	major
Pheidole liengmei	3	major
Pheidole lucioccipitalis	2	major
Pheidole megacephala	2	major
Pheidole mendanai	3	major
Pheidole metallescens	3	major
Pheidole micula	3	major
Pheidole militicida	1	major
Pheidole minutula	3	major
Pheidole montana	3	major
Pheidole morrisii	1	major
Pheidole multispina	1	major
Pheidole nigeriensis	2	major
Pheidole nindi	3	major
Pheidole nitella	1	major
Pheidole nitidicollis	2	major
Pheidole obscurithorax	3	major
Pheidole obtusospinosa	3	major
Pheidole onifera	3	major
Pheidole pallidula	1	major
Pheidole parva	3	major
Pheidole pegasus	3	major
Pheidole pelor	3	major
Pheidole perpilosa	3	major
Pheidole plagiaria	3	major
Pheidole portalensis	3	major
Pheidole prostrata	3	major
Pheidole protea	3	major
Pheidole psammophila	1	major
Pheidole psilogaster	1	major
Pheidole pubiventris	2	major
Pheidole pugnax	3	major
Pheidole purpurea	3	major
Pheidole quadrensis	3	major
Pheidole quadricuspis	3	major
Pheidole radoszkowskii	3	major
Pheidole rhea	3	major
Pheidole rugithorax	3	major
Pheidole rugulosa	3	major
Pheidole sabahna	3	major
Pheidole sauberi	3	major
Pheidole sciara	3	major
Pheidole sciophila	1	major
Pheidole scrobifera	3	major
Pheidole sebofila	1	major
Pheidole senex	3	major
Pheidole sensitiva	1	major
Pheidole sericella	3	major
Pheidole sexdentata	NA	major
Pheidole sexspinosa	3	major
Pheidole sexspinosa biroi	3	major
Pheidole sicaria	1	major
Pheidole simonsi	3	major
Pheidole simplispinosa	3	major
Pheidole singaporensis	3	major
Pheidole sitiens	1	major
Pheidole soritis	3	major
Pheidole sospes	3	major
Pheidole spadonia	1	major
Pheidole tandjongensis	3	major
Pheidole tepicana	3	major
Pheidole plebecula	2	major
Pheidole titanis	3	major
Pheidole tjibodana	3	major
Pheidole tricolor	NA	major
Pheidole umphreyi	3	major
Pheidole uncagena	3	major
Pheidole vallicola	3	major
Pheidole vatu	3	major
Pheidole violacea	3	major
Pheidole viserion	3	major
Pheidole vistana	3	major
Pheidole vorax	3	major
Pheidole vulgaris	3	major
Pheidole wilsoni	3	major
Pheidole xerophila	1	major
